# Supplementary material for: The Influence of Mattress Stiffness on Spinal Curvature and Intervertebral Disc Stress—An Experimental and Computational Study
Source: Biology (Basel). 2022 Jul 8;11(7):1030. doi: 10.3390/biology11071030 (PMC9311775; doi:10.3390/biology11071030)
Supplement: Supplementary file 1 [file biology-11-01030-s001.zip]

Archive with 1 entries (1 files):
- biology-1789056-supplementary.mp4
